# Supplementary material for: Functional response of Amblyseius eharai (Acari: Phytoseiidae) on Tetranychus urticae (Acari: Tetranychidae)
Source: PLoS One. 2021 Dec 2;16(12):e0260861. doi: 10.1371/journal.pone.0260861 (PMC8639051; doi:10.1371/journal.pone.0260861)
Supplement: S1 Data — (XLSX) [file pone.0260861.s001.xlsx]

## Sheet: Functional response-egg
Egg-A. eharai female					Egg-A. eharai male
10	1	0	8		10	1	0	5
10	1	1	2		10	1	1	5
10	2	0	10		10	2	0	4
10	2	1	0		10	2	1	6
10	3	0	3		10	3	0	6
10	3	1	7		10	3	1	4
10	4	0	1		10	4	0	8
10	4	1	9		10	4	1	2
10	5	0	7		10	5	0	1
10	5	1	3		10	5	1	9
10	6	0	6		10	6	0	8
10	6	1	4		10	6	1	2
10	7	0	6		10	7	0	5
10	7	1	4		10	7	1	5
10	8	0	10		10	8	0	5
10	8	1	0		10	8	1	5
10	9	0	10		10	9	0	4
10	9	1	0		10	9	1	6
10	10	0	9		10	10	0	7
10	10	1	1		10	10	1	3
10	11	0	6		30	1	0	15
10	11	1	4		30	1	1	15
30	1	0	28		30	2	0	25
30	1	1	2		30	2	1	5
30	2	0	4		30	3	0	9
30	2	1	26		30	3	1	21
30	3	0	9		30	4	0	7
30	3	1	21		30	4	1	23
30	4	0	27		30	5	0	16
30	4	1	3		30	5	1	14
30	5	0	17		30	6	0	13
30	5	1	13		30	6	1	17
30	6	0	19		30	7	0	17
30	6	1	11		30	7	1	13
30	7	0	17		30	8	0	4
30	7	1	13		30	8	1	26
30	8	0	25		30	9	0	14
30	8	1	5		30	9	1	16
30	9	0	19		30	10	0	12
30	9	1	11		30	10	1	18
30	10	0	14		50	1	0	6
30	10	1	16		50	1	1	44
30	11	0	28		50	2	0	5
30	11	1	2		50	2	1	45
50	1	0	29		50	3	0	19
50	1	1	21		50	3	1	31
50	2	0	28		50	4	0	21
50	2	1	22		50	4	1	29
50	3	0	28		50	5	0	19
50	3	1	22		50	5	1	31
50	4	0	10		50	6	0	15
50	4	1	40		50	6	1	35
50	5	0	31		50	7	0	6
50	5	1	19		50	7	1	44
50	6	0	29		50	8	0	19
50	6	1	21		50	8	1	31
50	7	0	32		50	9	0	11
50	7	1	18		50	9	1	39
50	8	0	26		50	10	0	12
50	8	1	24		50	10	1	38
50	9	0	36		70	1	0	28
50	9	1	14		70	1	1	42
50	10	0	20		70	2	0	17
50	10	1	30		70	2	1	53
70	1	0	42		70	3	0	29
70	1	1	28		70	3	1	41
70	2	0	58		70	4	0	11
70	2	1	12		70	4	1	59
70	3	0	53		70	5	0	26
70	3	1	17		70	5	1	44
70	4	0	45		70	6	0	20
70	4	1	25		70	6	1	50
70	5	0	50		70	7	0	18
70	5	1	20		70	7	1	52
70	6	0	49		70	8	0	11
70	6	1	21		70	8	1	59
70	7	0	53		70	9	0	21
70	7	1	17		70	9	1	49
70	8	0	45		70	10	0	25
70	8	1	25		70	10	1	45
70	9	0	50		130	1	0	29
70	9	1	20		130	1	1	101
70	10	0	32		130	2	0	29
70	10	1	38		130	2	1	101
130	1	0	73		130	3	0	10
130	1	1	57		130	3	1	120
130	2	0	88		130	4	0	32
130	2	1	42		130	4	1	98
130	3	0	63		130	5	0	12
130	3	1	67		130	5	1	118
130	4	0	48		130	6	0	37
130	4	1	82		130	6	1	93
130	5	0	42		130	7	0	24
130	5	1	88		130	7	1	106
130	6	0	56		130	8	0	21
130	6	1	74		130	8	1	109
130	7	0	56		130	9	0	10
130	7	1	74		130	9	1	120
130	8	0	45		130	10	0	66
130	8	1	85		130	10	1	64
130	9	0	76
130	9	1	54
130	10	0	86
130	10	1	44
130	11	0	61
130	11	1	69

## Sheet: Functional response-larva
Larva-A. eharai female					Larva-A. eharai male
10	1	0	10		10	1	0	7
10	1	1	0		10	1	1	3
10	2	0	8		10	2	0	3
10	2	1	2		10	2	1	7
10	3	0	10		10	3	0	5
10	3	1	0		10	3	1	5
10	4	0	10		10	4	0	8
10	4	1	0		10	4	1	2
10	5	0	9		10	5	0	10
10	5	1	1		10	5	1	0
10	6	0	10		10	6	0	4
10	6	1	0		10	6	1	6
10	7	0	10		10	7	0	7
10	7	1	0		10	7	1	3
10	8	0	9		10	8	0	7
10	8	1	1		10	8	1	3
10	9	0	9		10	9	0	8
10	9	1	1		10	9	1	2
10	10	0	9		10	10	0	2
10	10	1	1		10	10	1	8
10	11	0	9		30	1	0	15
10	11	1	1		30	1	1	15
30	1	0	26		30	2	0	8
30	1	1	4		30	2	1	22
30	2	0	26		30	3	0	15
30	2	1	4		30	3	1	15
30	3	0	27		30	4	0	9
30	3	1	3		30	4	1	21
30	4	0	27		30	5	0	12
30	4	1	3		30	5	1	18
30	5	0	26		30	6	0	15
30	5	1	4		30	6	1	15
30	6	0	28		30	7	0	14
30	6	1	2		30	7	1	16
30	7	0	28		30	8	0	12
30	7	1	2		30	8	1	18
30	8	0	27		30	9	0	13
30	8	1	3		30	9	1	17
30	9	0	28		30	10	0	11
30	9	1	2		30	10	1	19
30	10	0	25		50	1	0	16
30	10	1	5		50	1	1	34
30	11	0	26		50	2	0	12
30	11	1	4		50	2	1	38
50	1	0	41		50	3	0	18
50	1	1	9		50	3	1	32
50	2	0	43		50	4	0	9
50	2	1	7		50	4	1	41
50	3	0	41		50	5	0	17
50	3	1	9		50	5	1	33
50	4	0	37		50	6	0	16
50	4	1	13		50	6	1	34
50	5	0	37		50	7	0	10
50	5	1	13		50	7	1	40
50	6	0	42		50	8	0	9
50	6	1	8		50	8	1	41
50	7	0	38		50	9	0	11
50	7	1	12		50	9	1	39
50	8	0	31		50	10	0	11
50	8	1	19		50	10	1	39
50	9	0	48		50	11	0	13
50	9	1	2		50	11	1	37
50	10	0	38		50	12	0	14
50	10	1	12		50	12	1	36
70	1	0	40		70	1	0	18
70	1	1	30		70	1	1	52
70	2	0	61		70	2	0	23
70	2	1	9		70	2	1	47
70	3	0	58		70	3	0	24
70	3	1	12		70	3	1	46
70	4	0	46		70	4	0	23
70	4	1	24		70	4	1	47
70	5	0	64		70	5	0	26
70	5	1	6		70	5	1	44
70	6	0	56		70	6	0	27
70	6	1	14		70	6	1	43
70	7	0	63		70	7	0	10
70	7	1	7		70	7	1	60
70	8	0	64		70	8	0	18
70	8	1	6		70	8	1	52
70	9	0	67		70	9	0	31
70	9	1	3		70	9	1	39
70	10	0	62		70	10	0	12
70	10	1	8		70	10	1	58
130	1	0	79		130	1	0	37
130	1	1	51		130	1	1	93
130	2	0	71		130	2	0	35
130	2	1	59		130	2	1	95
130	3	0	104		130	3	0	46
130	3	1	26		130	3	1	84
130	4	0	93		130	4	0	28
130	4	1	37		130	4	1	102
130	5	0	105		130	5	0	33
130	5	1	25		130	5	1	97
130	6	0	95		130	6	0	16
130	6	1	35		130	6	1	114
130	7	0	62		130	7	0	21
130	7	1	68		130	7	1	109
130	8	0	45		130	8	0	32
130	8	1	85		130	8	1	98
130	9	0	100		130	9	0	64
130	9	1	30		130	9	1	66
130	10	0	101		130	10	0	21
130	10	1	29		130	10	1	109
					130	11	0	40
					130	11	1	90

## Sheet: Functional response-Proto
Protonymph-A. eharai female					Protonymph-A. eharai male
10	1	0	10		10	1	0	7
10	1	1	0		10	1	1	3
10	2	0	5		10	2	0	3
10	2	1	5		10	2	1	7
10	3	0	10		10	3	0	5
10	3	1	0		10	3	1	5
10	4	0	8		10	4	0	3
10	4	1	2		10	4	1	7
10	5	0	10		10	5	0	6
10	5	1	0		10	5	1	4
10	6	0	9		10	6	0	4
10	6	1	1		10	6	1	6
10	7	0	9		10	7	0	3
10	7	1	1		10	7	1	7
10	8	0	9		10	8	0	3
10	8	1	1		10	8	1	7
10	9	0	8		10	9	0	4
10	9	1	2		10	9	1	6
10	10	0	10		10	10	0	4
10	10	1	0		10	10	1	6
10	11	0	10		20	1	0	2
10	11	1	0		20	1	1	18
20	1	0	17		20	2	0	3
20	1	1	3		20	2	1	17
20	2	0	16		20	3	0	2
20	2	1	4		20	3	1	18
20	3	0	13		20	4	0	9
20	3	1	7		20	4	1	11
20	4	0	18		20	5	0	6
20	4	1	2		20	5	1	14
20	5	0	13		20	6	0	5
20	5	1	7		20	6	1	15
20	6	0	16		20	7	0	8
20	6	1	4		20	7	1	12
20	7	0	16		20	8	0	4
20	7	1	4		20	8	1	16
20	8	0	15		20	9	0	6
20	8	1	5		20	9	1	14
20	9	0	12		20	10	0	9
20	9	1	8		20	10	1	11
20	10	0	15		20	11	0	6
20	10	1	5		20	11	1	14
30	1	0	29		30	1	0	9
30	1	1	1		30	1	1	21
30	2	0	23		30	2	0	10
30	2	1	7		30	2	1	20
30	3	0	22		30	3	0	7
30	3	1	8		30	3	1	23
30	4	0	27		30	4	0	5
30	4	1	3		30	4	1	25
30	5	0	20		30	5	0	9
30	5	1	10		30	5	1	21
30	6	0	22		30	6	0	9
30	6	1	8		30	6	1	21
30	7	0	23		30	7	0	8
30	7	1	7		30	7	1	22
30	8	0	24		30	8	0	6
30	8	1	6		30	8	1	24
30	9	0	16		30	9	0	8
30	9	1	14		30	9	1	22
30	10	0	19		30	10	0	7
30	10	1	11		30	10	1	23
30	11	0	14		30	11	0	15
30	11	1	16		30	11	1	15
50	1	0	47
50	1	1	3
50	2	0	31
50	2	1	19
50	3	0	33
50	3	1	17
50	4	0	29
50	4	1	21
50	5	0	29
50	5	1	21
50	6	0	27
50	6	1	23
50	7	0	27
50	7	1	23
50	8	0	35
50	8	1	15
50	9	0	8
50	9	1	42
50	10	0	16
50	10	1	34
80	1	0	29
80	1	1	51
80	2	0	23
80	2	1	57
80	3	0	32
80	3	1	48
80	4	0	38
80	4	1	42
80	5	0	42
80	5	1	38
80	6	0	30
80	6	1	50
80	7	0	30
80	7	1	50
80	8	0	33
80	8	1	47
80	9	0	42
80	9	1	38
80	10	0	29
80	10	1	51

## Sheet: Functional response-Deuto
Deutonymph-A. eharai female					Deutonymph-A. eharai male
10	1	0	8		10	1	0	3
10	1	1	2		10	1	1	7
10	2	0	8		10	2	0	3
10	2	1	2		10	2	1	7
10	3	0	7		10	3	0	3
10	3	1	3		10	3	1	7
10	4	0	9		10	4	0	3
10	4	1	1		10	4	1	7
10	5	0	1		10	5	0	3
10	5	1	9		10	5	1	7
10	6	0	9		10	6	0	1
10	6	1	1		10	6	1	9
10	7	0	5		10	7	0	2
10	7	1	5		10	7	1	8
10	8	0	5		10	8	0	5
10	8	1	5		10	8	1	5
10	9	0	4		10	9	0	2
10	9	1	6		10	9	1	8
10	10	0	7		10	10	0	2
10	10	1	3		10	10	1	8
20	1	0	10		10	11	0	3
20	1	1	10		10	11	1	7
20	2	0	7		20	1	0	3
20	2	1	13		20	1	1	17
20	3	0	9		20	2	0	5
20	3	1	11		20	2	1	15
20	4	0	9		20	3	0	2
20	4	1	11		20	3	1	18
20	5	0	5		20	4	0	4
20	5	1	15		20	4	1	16
20	6	0	6		20	5	0	3
20	6	1	14		20	5	1	17
20	7	0	2		20	6	0	5
20	7	1	18		20	6	1	15
20	8	0	8		20	7	0	4
20	8	1	12		20	7	1	16
20	9	0	6		20	8	0	3
20	9	1	14		20	8	1	17
20	10	0	10		20	9	0	4
20	10	1	10		20	9	1	16
20	11	0	13		20	10	0	5
20	11	1	7		20	10	1	15
30	1	0	14		30	1	0	4
30	1	1	16		30	1	1	26
30	2	0	18		30	2	0	3
30	2	1	12		30	2	1	27
30	3	0	16		30	3	0	1
30	3	1	14		30	3	1	29
30	4	0	10		30	4	0	4
30	4	1	20		30	4	1	26
30	5	0	15		30	5	0	4
30	5	1	15		30	5	1	26
30	6	0	14		30	6	0	3
30	6	1	16		30	6	1	27
30	7	0	13		30	7	0	5
30	7	1	17		30	7	1	25
30	8	0	18		30	8	0	4
30	8	1	12		30	8	1	26
30	9	0	14		30	9	0	4
30	9	1	16		30	9	1	26
30	10	0	9		30	10	0	4
30	10	1	21		30	10	1	26
40	1	0	13		40	1	0	6
40	1	1	27		40	1	1	34
40	2	0	12		40	2	0	4
40	2	1	28		40	2	1	36
40	3	0	18		40	3	0	7
40	3	1	22		40	3	1	33
40	4	0	15		40	4	0	8
40	4	1	25		40	4	1	32
40	5	0	19		40	5	0	6
40	5	1	21		40	5	1	34
40	6	0	17		40	6	0	3
40	6	1	23		40	6	1	37
40	7	0	11		40	7	0	5
40	7	1	29		40	7	1	35
40	8	0	13		40	8	0	4
40	8	1	27		40	8	1	36
40	9	0	18		40	9	0	1
40	9	1	22		40	9	1	39
40	10	0	25		40	10	0	5
40	10	1	15		40	10	1	35
40	11	0	16		70	1	0	6
40	11	1	24		70	1	1	64
70	1	0	17		70	2	0	9
70	1	1	53		70	2	1	61
70	2	0	21		70	3	0	8
70	2	1	49		70	3	1	62
70	3	0	18		70	4	0	4
70	3	1	52		70	4	1	66
70	4	0	26		70	5	0	7
70	4	1	44		70	5	1	63
70	5	0	12		70	6	0	4
70	5	1	58		70	6	1	66
70	6	0	19		70	7	0	3
70	6	1	51		70	7	1	67
70	7	0	12		70	8	0	4
70	7	1	58		70	8	1	66
70	8	0	12		70	9	0	5
70	8	1	58		70	9	1	65
70	9	0	16		70	10	0	3
70	9	1	54		70	10	1	67
70	10	0	15
70	10	1	55

## Sheet: Functional response-Adult
Adult-A. eharai female					Adult-A. eharai male
5	1	0	3		5	1	0	0
5	1	1	2		5	1	1	5
5	2	0	2		5	2	0	1
5	2	1	3		5	2	1	4
5	3	0	2		5	3	0	0
5	3	1	3		5	3	1	5
5	4	0	2		5	4	0	0
5	4	1	3		5	4	1	5
5	5	0	4		5	5	0	1
5	5	1	1		5	5	1	4
5	6	0	3		5	6	0	0
5	6	1	2		5	6	1	5
5	7	0	3		5	7	0	1
5	7	1	2		5	7	1	4
5	8	0	3		5	8	0	1
5	8	1	2		5	8	1	4
5	9	0	4		5	9	0	1
5	9	1	1		5	9	1	4
5	10	0	1		5	10	0	0
5	10	1	4		5	10	1	5
10	1	0	2		10	1	0	1
10	1	1	8		10	1	1	9
10	2	0	5		10	2	0	0
10	2	1	5		10	2	1	10
10	3	0	5		10	3	0	1
10	3	1	5		10	3	1	9
10	4	0	7		10	4	0	1
10	4	1	3		10	4	1	9
10	5	0	3		10	5	0	0
10	5	1	7		10	5	1	10
10	6	0	4		10	6	0	0
10	6	1	6		10	6	1	10
10	7	0	4		10	7	0	0
10	7	1	6		10	7	1	10
10	8	0	3		10	8	0	0
10	8	1	7		10	8	1	10
10	9	0	4		10	9	0	0
10	9	1	6		10	9	1	10
10	10	0	7		10	10	0	0
10	10	1	3		10	10	1	10
10	11	0	8		15	1	0	0
10	11	1	2		15	1	1	15
15	1	0	3		15	2	0	0
15	1	1	12		15	2	1	15
15	2	0	5		15	3	0	1
15	2	1	10		15	3	1	14
15	3	0	5		15	4	0	0
15	3	1	10		15	4	1	15
15	4	0	7		15	5	0	0
15	4	1	8		15	5	1	15
15	5	0	8		15	6	0	1
15	5	1	7		15	6	1	14
15	6	0	8		15	7	0	0
15	6	1	7		15	7	1	15
15	7	0	9		15	8	0	0
15	7	1	6		15	8	1	15
15	8	0	9		15	9	0	0
15	8	1	6		15	9	1	15
15	9	0	8		15	10	0	0
15	9	1	7		15	10	1	15
15	10	0	0		20	1	0	0
15	10	1	15		20	1	1	20
20	1	0	6		20	2	0	0
20	1	1	14		20	2	1	20
20	2	0	0		20	3	0	1
20	2	1	20		20	3	1	19
20	3	0	1		20	4	0	0
20	3	1	19		20	4	1	20
20	4	0	2		20	5	0	1
20	4	1	18		20	5	1	19
20	5	0	1		20	6	0	0
20	5	1	19		20	6	1	20
20	6	0	6		20	7	0	0
20	6	1	14		20	7	1	20
20	7	0	3		20	8	0	0
20	7	1	17		20	8	1	20
20	8	0	7		20	9	0	0
20	8	1	13		20	9	1	20
20	9	0	5		20	10	0	0
20	9	1	15		20	10	1	20
20	10	0	8
20	10	1	12
20	11	0	9
20	11	1	11
40	1	0	6
40	1	1	34
40	2	0	13
40	2	1	27
40	3	0	7
40	3	1	33
40	4	0	6
40	4	1	34
40	5	0	0
40	5	1	40
40	6	0	10
40	6	1	30
40	7	0	8
40	7	1	32
40	8	0	4
40	8	1	36
40	9	0	8
40	9	1	32
40	10	0	14
40	10	1	26
40	11	0	7
40	11	1	33

## Sheet: ANOVA
Egg-Larva 3 way					Protonymph 1 way (female)			Protonymph 2 way				Deutonymph 2 way				Adult 1 way (female)			Adult 2 way
10	E	F	8		10	10		10	F	10		10	F	8		5	3		5	F	3
10	E	F	10		10	5		10	F	5		10	F	8		5	2		5	F	2
10	E	F	3		10	10		10	F	10		10	F	7		5	2		5	F	2
10	E	F	1		10	8		10	F	8		10	F	9		5	2		5	F	2
10	E	F	7		10	10		10	F	10		10	F	1		5	4		5	F	4
10	E	F	6		10	9		10	F	9		10	F	9		5	3		5	F	3
10	E	F	6		10	9		10	F	9		10	F	5		5	3		5	F	3
10	E	F	10		10	9		10	F	9		10	F	5		5	3		5	F	3
10	E	F	10		10	8		10	F	8		10	F	4		5	4		5	F	4
10	E	F	9		10	10		10	F	10		10	F	7		5	1		5	F	1
10	E	F	6		10	10		10	F	10		10	M	3		10	2		5	M	0
10	E	M	5		20	17		10	M	7		10	M	3		10	5		5	M	1
10	E	M	4		20	16		10	M	3		10	M	3		10	5		5	M	0
10	E	M	6		20	13		10	M	5		10	M	3		10	7		5	M	0
10	E	M	8		20	18		10	M	3		10	M	3		10	3		5	M	1
10	E	M	1		20	13		10	M	6		10	M	1		10	4		5	M	0
10	E	M	8		20	16		10	M	4		10	M	2		10	4		5	M	1
10	E	M	5		20	16		10	M	3		10	M	5		10	3		5	M	1
10	E	M	5		20	15		10	M	3		10	M	2		10	4		5	M	1
10	E	M	4		20	12		10	M	4		10	M	2		10	7		5	M	0
10	E	M	7		20	15		10	M	4		10	M	3		10	8		10	F	2
30	E	F	28		30	29		20	F	17		20	F	10		15	3		10	F	5
30	E	F	4		30	23		20	F	16		20	F	7		15	5		10	F	5
30	E	F	9		30	22		20	F	13		20	F	9		15	5		10	F	7
30	E	F	27		30	27		20	F	18		20	F	9		15	7		10	F	3
30	E	F	17		30	20		20	F	13		20	F	5		15	8		10	F	4
30	E	F	19		30	22		20	F	16		20	F	6		15	8		10	F	4
30	E	F	17		30	23		20	F	16		20	F	2		15	9		10	F	3
30	E	F	25		30	24		20	F	15		20	F	8		15	9		10	F	4
30	E	F	19		30	16		20	F	12		20	F	6		15	8		10	F	7
30	E	F	14		30	19		20	F	15		20	F	10		15	0		10	F	8
30	E	F	28		30	14		20	M	2		20	F	13		20	6		10	M	1
30	E	M	15		50	47		20	M	3		20	M	3		20	0		10	M	0
30	E	M	25		50	31		20	M	2		20	M	5		20	1		10	M	1
30	E	M	9		50	33		20	M	9		20	M	2		20	2		10	M	1
30	E	M	7		50	29		20	M	6		20	M	4		20	1		10	M	0
30	E	M	16		50	29		20	M	5		20	M	3		20	6		10	M	0
30	E	M	13		50	27		20	M	8		20	M	5		20	3		10	M	0
30	E	M	17		50	27		20	M	4		20	M	4		20	7		10	M	0
30	E	M	4		50	35		20	M	6		20	M	3		20	5		10	M	0
30	E	M	14		50	8		20	M	9		20	M	4		20	8		10	M	0
30	E	M	12		50	16		20	M	6		20	M	5		20	9		15	F	3
50	E	F	29		80	29		30	F	29		30	F	14		40	6		15	F	5
50	E	F	28		80	23		30	F	23		30	F	18		40	13		15	F	5
50	E	F	28		80	32		30	F	22		30	F	16		40	7		15	F	7
50	E	F	10		80	38		30	F	27		30	F	10		40	6		15	F	8
50	E	F	31		80	42		30	F	20		30	F	15		40	0		15	F	8
50	E	F	29		80	30		30	F	22		30	F	14		40	10		15	F	9
50	E	F	32		80	30		30	F	23		30	F	13		40	8		15	F	9
50	E	F	26		80	33		30	F	24		30	F	18		40	4		15	F	8
50	E	F	36		80	42		30	F	16		30	F	14		40	8		15	F	0
50	E	F	20		80	29		30	F	19		30	F	9		40	14		15	M	0
50	E	M	6					30	F	14		30	M	4		40	7		15	M	0
50	E	M	5					30	M	9		30	M	3					15	M	1
50	E	M	19					30	M	10		30	M	1					15	M	0
50	E	M	21					30	M	7		30	M	4					15	M	0
50	E	M	19					30	M	5		30	M	4					15	M	1
50	E	M	15					30	M	9		30	M	3					15	M	0
50	E	M	6					30	M	9		30	M	5					15	M	0
50	E	M	19					30	M	8		30	M	4					15	M	0
50	E	M	11					30	M	6		30	M	4					15	M	0
50	E	M	12					30	M	8		30	M	4					20	F	6
70	E	F	42					30	M	7		40	F	13					20	F	0
70	E	F	58					30	M	15		40	F	12					20	F	1
70	E	F	53									40	F	18					20	F	2
70	E	F	45									40	F	15					20	F	1
70	E	F	50									40	F	19					20	F	6
70	E	F	49									40	F	17					20	F	3
70	E	F	53									40	F	11					20	F	7
70	E	F	45									40	F	13					20	F	5
70	E	F	50									40	F	18					20	F	8
70	E	F	32									40	F	25					20	F	9
70	E	M	28									40	F	16					20	M	0
70	E	M	17									40	M	6					20	M	0
70	E	M	29									40	M	4					20	M	1
70	E	M	11									40	M	7					20	M	0
70	E	M	26									40	M	8					20	M	1
70	E	M	20									40	M	6					20	M	0
70	E	M	18									40	M	3					20	M	0
70	E	M	11									40	M	5					20	M	0
70	E	M	21									40	M	4					20	M	0
70	E	M	25									40	M	1					20	M	0
130	E	F	73									40	M	5
130	E	F	88									70	F	17
130	E	F	63									70	F	21
130	E	F	48									70	F	18
130	E	F	42									70	F	26
130	E	F	56									70	F	12
130	E	F	56									70	F	19
130	E	F	45									70	F	12
130	E	F	76									70	F	12
130	E	F	86									70	F	16
130	E	F	61									70	F	15
130	E	M	29									70	M	6
130	E	M	29									70	M	9
130	E	M	10									70	M	8
130	E	M	32									70	M	4
130	E	M	12									70	M	7
130	E	M	37									70	M	4
130	E	M	24									70	M	3
130	E	M	21									70	M	4
130	E	M	10									70	M	5
130	E	M	66									70	M	3
10	L	F	10
10	L	F	8
10	L	F	10
10	L	F	10
10	L	F	9
10	L	F	10
10	L	F	10
10	L	F	9
10	L	F	9
10	L	F	9
10	L	F	9
10	L	M	7
10	L	M	3
10	L	M	5
10	L	M	8
10	L	M	10
10	L	M	4
10	L	M	7
10	L	M	7
10	L	M	8
10	L	M	2
30	L	F	26
30	L	F	26
30	L	F	27
30	L	F	27
30	L	F	26
30	L	F	28
30	L	F	28
30	L	F	27
30	L	F	28
30	L	F	25
30	L	F	26
30	L	M	15
30	L	M	8
30	L	M	15
30	L	M	9
30	L	M	12
30	L	M	15
30	L	M	14
30	L	M	12
30	L	M	13
30	L	M	11
50	L	F	41
50	L	F	43
50	L	F	41
50	L	F	37
50	L	F	37
50	L	F	42
50	L	F	38
50	L	F	31
50	L	F	48
50	L	F	38
50	L	M	16
50	L	M	12
50	L	M	18
50	L	M	9
50	L	M	17
50	L	M	16
50	L	M	10
50	L	M	9
50	L	M	11
50	L	M	11
50	L	M	13
50	L	M	14
70	L	F	40
70	L	F	61
70	L	F	58
70	L	F	46
70	L	F	64
70	L	F	56
70	L	F	63
70	L	F	64
70	L	F	67
70	L	F	62
70	L	M	18
70	L	M	23
70	L	M	24
70	L	M	23
70	L	M	26
70	L	M	27
70	L	M	10
70	L	M	18
70	L	M	31
70	L	M	12
130	L	F	79
130	L	F	71
130	L	F	104
130	L	F	93
130	L	F	105
130	L	F	95
130	L	F	62
130	L	F	45
130	L	F	100
130	L	F	101
130	L	M	37
130	L	M	35
130	L	M	46
130	L	M	28
130	L	M	33
130	L	M	16
130	L	M	21
130	L	M	32
130	L	M	64
130	L	M	21
130	L	M	40

## Sheet: Prey preference
Female				Male
1	20			1	16
1	22			1	7
1	25			1	11
1	21			1	19
1	22			1	16
1	24			1	13
1	24			1	11
1	24			1	12
1	25			1	4
1	24			1	9
1	19			2	6
2	11			2	2
2	18			2	4
2	22			2	11
2	15			2	12
2	14			2	14
2	24			2	9
2	20			2	7
2	21			2	8
2	24			2	5
2	23
2	18
